# Supplementary material for: Prevalence of Congenital Disorders of Glycosylation in Childhood Epilepsy and Effects of Anti-Epileptic Drugs on the Transferrin Isoelectric Focusing Test
Source: Genes (Basel). 2021 Aug 10;12(8):1227. doi: 10.3390/genes12081227 (PMC8391492; doi:10.3390/genes12081227)
Supplement: Supplementary file 1 [file genes-12-01227-s001.zip]

Archive with 1 entries (1 files):
- genes-1234092-supplementary.pdf
